# Supplementary material for: Group 3 medulloblastoma transcriptional networks collapse under domain specific EP300/CBP inhibition
Source: Nat Commun. 2024 Apr 25;15:3483. doi: 10.1038/s41467-024-47102-0 (PMC11045757; doi:10.1038/s41467-024-47102-0)
Supplement: Supplementary file 4 — Source data [file 41467_2024_47102_MOESM4_ESM.zip]

Archive with 2 entries (2 files):
- 433840_2_data_set_8719965_sq256s (1).xlsx
- 433840_2_data_set_8777345_s325v5.zip
