# Supplementary material for: Group 3 medulloblastoma transcriptional networks collapse under domain specific EP300/CBP inhibition
Source: Nat Commun. 2024 Apr 25;15:3483. doi: 10.1038/s41467-024-47102-0 (PMC11045757; doi:10.1038/s41467-024-47102-0)
Supplement: Supplementary file 4 — Source data [file 41467_2024_47102_MOESM4_ESM.zip › 433840_2_data_set_8719965_sq256s (1).xlsx]

## Sheet: Table 1-MST CCS1477
NanoTemper Technologies	NanoTemper Technologies
MO.Affinity Analysis v2.2.7	MO.Affinity Analysis v2.2.7
Origin of exported data	Origin of exported data
Project Title:
Comment:
Project File Path:
Analysis-Set Name:	Analysis-Set #1
Exported from:	Compare Results (Chart)
Exported on:	2022-08-01 18:40:30
Sample Information	Sample Information			Sample Information	Sample Information			Sample Information	Sample Information
Merge-Set Name:	CCS1477_1 (#36)			Merge-Set Name:	CCS1477_2 (#37)			Merge-Set Name:	CCS1477_3 (#38)
Date of Measurement:	2022-08-01 10:06:54.172 → 2022-08-01 10:17:03.447			Date of Measurement:	2022-08-01 10:28:51.27 → 2022-08-01 10:39:00.508			Date of Measurement:	2022-08-01 10:49:06.928 → 2022-08-01 10:59:16.428
Capillary Type:	Monolith NT.115 Standard Treated Capillary			Capillary Type:	Monolith NT.115 Standard Treated Capillary			Capillary Type:	Monolith NT.115 Standard Treated Capillary
Target:	clGFP-CBPBRD			Target:	clGFP-CBPBRD			Target:	clGFP-CBPBRD
TargetConcentration:	5e-08			TargetConcentration:	5e-08			TargetConcentration:	5e-08
Ligand:	CCS1477			Ligand:	CCS1477			Ligand:	CCS1477
Measurement Settings	Measurement Settings			Measurement Settings	Measurement Settings			Measurement Settings	Measurement Settings
MST-Power:	Medium			MST-Power:	Medium			MST-Power:	Medium
Excitation-Power:	20			Excitation-Power:	20			Excitation-Power:	20
Excitation type:	Blue			Excitation type:	Blue			Excitation type:	Blue
Thermostat Setpoint:	(disabled)			Thermostat Setpoint:	(disabled)			Thermostat Setpoint:	(disabled)
Analysis Settings	Analysis Settings			Analysis Settings	Analysis Settings			Analysis Settings	Analysis Settings
Type of Analysis:	MST			Type of Analysis:	MST			Type of Analysis:	MST
Evaluation strategy:	Manual			Evaluation strategy:	Manual			Evaluation strategy:	Manual
Cold Region Start:	-1			Cold Region Start:	-1			Cold Region Start:	-1
Cold Region End:	0			Cold Region End:	0			Cold Region End:	0
Hot Region Start:	0.5			Hot Region Start:	0.5			Hot Region Start:	0.5
Hot Region End:	1.5			Hot Region End:	1.5			Hot Region End:	1.5
Fit Results (Kd)	Fit Results (Kd)			Fit Results (Kd)	Fit Results (Kd)			Fit Results (Kd)	Fit Results (Kd)
Fit Model:	Kd			Fit Model:	Kd			Fit Model:	Kd
Bound	912.55			Bound	912.649			Bound	913.055
Unbound	916.688			Unbound	916.662			Unbound	917.021
Kd	9.18884e-10			Kd	3.01916e-09			Kd	1.31585e-11
TargetConc	00:00:00.004000			TargetConc	00:00:00.004000			TargetConc	00:00:00.004000
Standard Deviation:	0.343964			Standard Deviation:	0.690313			Standard Deviation:	0.640131
Kd Confidence:	2.94566e-09			Kd Confidence:	5.94374e-09			Kd Confidence:	2.31824e-09
Dose Response Curve	Dose Response Curve	Dose Response Curve		Dose Response Curve	Dose Response Curve	Dose Response Curve		Dose Response Curve	Dose Response Curve	Dose Response Curve
Dose	Response	Err-Values		Dose	Response	Err-Values		Dose	Response	Err-Values
1.52588e-10	916.248	0		1.52588e-10	917.856	0		1.52588e-10	917.412	0
3.05176e-10	916.616	0		3.05176e-10	915.617	0		3.05176e-10	917.539	0
6.10352e-10	916.903	0						6.10352e-10	916.783	0
1.2207e-09	916.225	0		1.2207e-09	916.577	0		1.2207e-09	917.511	0
2.44141e-09	916.963	0		2.44141e-09	916.722	0		2.44141e-09	917.191	0
4.88281e-09	916.602	0		4.88281e-09	915.753	0		4.88281e-09	916.028	0
9.76563e-09	916.019	0		9.76563e-09	916.38	0		9.76563e-09	915.963	0
1.95313e-08	914.685	0		1.95313e-08	914.837	0		1.95313e-08	913.969	0
				3.90625e-08	913.75	0		3.90625e-08	914.005	0
7.8125e-08	912.855	0		7.8125e-08	913.576	0		7.8125e-08	913.46	0
1.5625e-07	912.408	0		1.5625e-07	912.574	0		1.5625e-07	913.32	0
3.125e-07	912.455	0		3.125e-07	912.118	0		3.125e-07	913.096	0
6.25e-07	912.556	0		6.25e-07	912.467	0		6.25e-07	912.092	0
1.25e-06	912.757	0		1.25e-06	912.298	0		1.25e-06	913.106	0
2.5e-06	912.108	0						2.5e-06	913.735	0
5e-06	912.992	0		5e-06	913.696	0		5e-06	913.181	0
Dose Response Curve (Outliers)	Dose Response Curve (Outliers)	Dose Response Curve (Outliers)		Dose Response Curve (Outliers)	Dose Response Curve (Outliers)	Dose Response Curve (Outliers)
Dose	Response	Err-Values		Dose	Response	Err-Values
3.90625e-08	1004.87	0		6.10352e-10	924.593	0
				2.5e-06	957.242	0

## Sheet: Table 1-MST CBP30
NanoTemper Technologies	NanoTemper Technologies
MO.Affinity Analysis v2.2.7	MO.Affinity Analysis v2.2.7
Origin of exported data	Origin of exported data
Project Title:
Comment:
Project File Path:	C:\Users\nanotemper\Desktop\MB\CBP30.nta
Analysis-Set Name:	Analysis-Set #1
Exported from:	Compare Results (Chart)
Exported on:	2022-08-01 18:52:03
Sample Information	Sample Information			Sample Information	Sample Information			Sample Information	Sample Information			Sample Information	Sample Information
Merge-Set Name:	CBP30_1 (#05)			Merge-Set Name:	CBP30_2 (#07)			Merge-Set Name:	CBP30_3 (#08)			Merge-Set Name:	CBP30_4 (#09)
Date of Measurement:	2022-07-25 19:27:35.317 → 2022-07-25 19:37:44.77			Date of Measurement:	2022-07-26 17:31:05.046 → 2022-07-26 17:41:14.762			Date of Measurement:	2022-07-26 18:00:21.164 → 2022-07-26 18:10:30.753			Date of Measurement:	2022-07-26 18:23:38.535 → 2022-07-26 18:33:48.223
Capillary Type:	Monolith NT.115 Standard Treated Capillary			Capillary Type:	Monolith NT.115 Standard Treated Capillary			Capillary Type:	Monolith NT.115 Standard Treated Capillary			Capillary Type:	Monolith NT.115 Standard Treated Capillary
Target:	GFPCBPBRD			Target:	clGFP-CBPBRD			Target:	clGFP-CBPBRD			Target:	clGFP-CBPBRD
TargetConcentration:	5e-08			TargetConcentration:	5e-08			TargetConcentration:	5e-08			TargetConcentration:	5e-08
Ligand:	CBP30			Ligand:	CBP30			Ligand:	CBP30			Ligand:	CBP30
Measurement Settings	Measurement Settings			Measurement Settings	Measurement Settings			Measurement Settings	Measurement Settings			Measurement Settings	Measurement Settings
MST-Power:	Medium			MST-Power:	Medium			MST-Power:	Medium			MST-Power:	Medium
Excitation-Power:	20			Excitation-Power:	2			Excitation-Power:	40			Excitation-Power:	40
Excitation type:	Blue			Excitation type:	Blue			Excitation type:	Blue			Excitation type:	Blue
Thermostat Setpoint:	(disabled)			Thermostat Setpoint:	(disabled)			Thermostat Setpoint:	(disabled)			Thermostat Setpoint:	(disabled)
Analysis Settings	Analysis Settings			Analysis Settings	Analysis Settings			Analysis Settings	Analysis Settings			Analysis Settings	Analysis Settings
Type of Analysis:	MST			Type of Analysis:	MST			Type of Analysis:	MST			Type of Analysis:	MST
Evaluation strategy:	Manual			Evaluation strategy:	Manual			Evaluation strategy:	Manual			Evaluation strategy:	Manual
Cold Region Start:	-1			Cold Region Start:	-1			Cold Region Start:	-1			Cold Region Start:	-1
Cold Region End:	0			Cold Region End:	0			Cold Region End:	0			Cold Region End:	0
Hot Region Start:	0.5			Hot Region Start:	0.5			Hot Region Start:	0.5			Hot Region Start:	0.5
Hot Region End:	1.5			Hot Region End:	1.5			Hot Region End:	1.5			Hot Region End:	1.5
Fit Results (Kd)	Fit Results (Kd)			Fit Results (Kd)	Fit Results (Kd)			Fit Results (Kd)	Fit Results (Kd)			Fit Results (Kd)	Fit Results (Kd)
Fit Model:	Kd			Fit Model:	Kd			Fit Model:	Kd			Fit Model:	Kd
Bound	917.029			Bound	919.462			Bound	915.561			Bound	915.5
Unbound	921.322			Unbound	922.82			Unbound	919.565			Unbound	919.978
Kd	6.20092e-08			Kd	1.48531e-07			Kd	1.4635e-07			Kd	1.4823e-07
TargetConc	00:00:00.004000			TargetConc	00:00:00.004000			TargetConc	00:00:00.004000			TargetConc	00:00:00.004000
Standard Deviation:	0.336562			Standard Deviation:	0.60533			Standard Deviation:	0.495876			Standard Deviation:	0.401697
Kd Confidence:	1.77038e-08			Kd Confidence:	8.73542e-08			Kd Confidence:	5.92138e-08			Kd Confidence:	4.50788e-08
Dose Response Curve	Dose Response Curve	Dose Response Curve		Dose Response Curve	Dose Response Curve	Dose Response Curve		Dose Response Curve	Dose Response Curve	Dose Response Curve		Dose Response Curve	Dose Response Curve	Dose Response Curve
Dose	Response	Err-Values		Dose	Response	Err-Values		Dose	Response	Err-Values		Dose	Response	Err-Values
1.52588e-09	921.001	0		1.52588e-09	922.201	0		1.52588e-09	919.022	0
3.05176e-09	920.933	0		3.05176e-09	922.652	0		3.05176e-09	919.358	0		3.05176e-09	920.623	0
6.10352e-09	921.419	0		6.10352e-09	923.488	0		6.10352e-09	919.5	0		6.10352e-09	919.228	0
1.2207e-08	920.915	0		1.2207e-08	923.051	0		1.2207e-08	919.539	0		1.2207e-08	919.266	0
2.44141e-08	920.855	0		2.44141e-08	921.51	0		2.44141e-08	918.763	0		2.44141e-08	919.75	0
4.88281e-08	919.944	0		4.88281e-08	922.273	0		4.88281e-08	919.583	0		4.88281e-08	919.135	0
9.76563e-08	918.527	0		9.76563e-08	922.273	0		9.76563e-08	918.541	0		9.76563e-08	918.459	0
1.95313e-07	918.591	0		1.95313e-07	920.958	0		1.95313e-07	917.353	0		1.95313e-07	917.562	0
3.90625e-07	917.606	0		3.90625e-07	920.269	0		3.90625e-07	916.626	0		3.90625e-07	916.84	0
7.8125e-07	917.272	0		7.8125e-07	920.283	0		7.8125e-07	915.618	0		7.8125e-07	916.138	0
				1.5625e-06	918.567	0		1.5625e-06	915.35	0		1.5625e-06	915.94	0
3.125e-06	917.168	0		3.125e-06	919.998	0		3.125e-06	915.417	0		3.125e-06	915.619	0
6.25e-06	916.6	0		6.25e-06	919.158	0		6.25e-06	915.869	0		6.25e-06	915.812	0
1.25e-05	917.567	0		1.25e-05	919.607	0		1.25e-05	915.263	0		1.25e-05	915.177	0
2.5e-05	917.218	0		2.5e-05	920.185	0		2.5e-05	916.404	0		2.5e-05	915.153	0
5e-05	916.804	0		5e-05	919.533	0		5e-05	916.048	0		5e-05	916.158	0
Dose Response Curve (Outlier and Hidden)	Dose Response Curve (Outlier and Hidden)	Dose Response Curve (Outlier and Hidden)										Dose Response Curve (Outlier and Hidden)	Dose Response Curve (Outlier and Hidden)	Dose Response Curve (Outlier and Hidden)
Dose	Response	Err-Values										Dose	Response	Err-Values
1.5625e-06	977.249	0										1.52588e-09	1003.1	0

## Sheet: Table 1-MST CCS1477int1,2
NanoTemper Technologies	NanoTemper Technologies
MO.Affinity Analysis v2.2.7	MO.Affinity Analysis v2.2.7
Origin of exported data	Origin of exported data
Project Title:
Comment:
Project File Path:
Analysis-Set Name:	Analysis-Set #1
Exported from:	Compare Results (Chart)
Exported on:	2022-08-01 18:34:50
Sample Information	Sample Information			Sample Information	Sample Information			Sample Information	Sample Information
Merge-Set Name:	CCS1477int2_1 (#32)			Merge-Set Name:	CCS1477int2_2 (#33)			Merge-Set Name:	CCS1477int_3 (#34)
Date of Measurement:	2022-07-31 10:24:46.347 → 2022-07-31 10:34:55.736			Date of Measurement:	2022-07-31 10:45:44.243 → 2022-07-31 10:55:54.051			Date of Measurement:	2022-07-31 11:06:27.342 → 2022-07-31 11:16:41.583
Capillary Type:	Monolith NT.115 Standard Treated Capillary			Capillary Type:	Monolith NT.115 Standard Treated Capillary			Capillary Type:	Monolith NT.115 Standard Treated Capillary
Target:	clGFP-CBPBRD			Target:	clGFP-CBPBRD			Target:	clGFP-CBPBRD
TargetConcentration:	5e-08			TargetConcentration:	5e-08			TargetConcentration:	5e-08
Ligand:	CCS1477int2			Ligand:	CCS1477int2			Ligand:	CCS1477int2
Measurement Settings	Measurement Settings			Measurement Settings	Measurement Settings			Measurement Settings	Measurement Settings
MST-Power:	Medium			MST-Power:	Medium			MST-Power:	Medium
Excitation-Power:	20			Excitation-Power:	20			Excitation-Power:	20
Excitation type:	Blue			Excitation type:	Blue			Excitation type:	Blue
Thermostat Setpoint:	(disabled)			Thermostat Setpoint:	(disabled)			Thermostat Setpoint:	(disabled)
Analysis Settings	Analysis Settings			Analysis Settings	Analysis Settings			Analysis Settings	Analysis Settings
Type of Analysis:	MST			Type of Analysis:	MST			Type of Analysis:	MST
Evaluation strategy:	Manual			Evaluation strategy:	Manual			Evaluation strategy:	Manual
Cold Region Start:	-1			Cold Region Start:	-1			Cold Region Start:	-1
Cold Region End:	0			Cold Region End:	0			Cold Region End:	0
Hot Region Start:	0.5			Hot Region Start:	0.5			Hot Region Start:	0.5
Hot Region End:	1.5			Hot Region End:	1.5			Hot Region End:	1.5
Fit Results (Kd)	Fit Results (Kd)			Fit Results (Kd)	Fit Results (Kd)			Fit Results (Kd)	Fit Results (Kd)
Fit Model:	Kd			Fit Model:	Kd			Fit Model:	Kd
Bound	917.597			Bound	917.561			Bound	917.027
Unbound	921.338			Unbound	921.382			Unbound	921.32
Kd	1.76529e-06			Kd	1.53837e-06			Kd	2.00637e-06
TargetConc	00:00:00.004000			TargetConc	00:00:00.004000			TargetConc	00:00:00.004000
Standard Deviation:	0.434263			Standard Deviation:	0.453941			Standard Deviation:	0.652662
Kd Confidence:	6.73938e-07			Kd Confidence:	5.9377e-07			Kd Confidence:	1.01619e-06
Dose Response Curve	Dose Response Curve	Dose Response Curve		Dose Response Curve	Dose Response Curve	Dose Response Curve		Dose Response Curve	Dose Response Curve	Dose Response Curve
Dose	Response	Err-Values		Dose	Response	Err-Values		Dose	Response	Err-Values
1.52588e-09	921.154	0		1.52588e-09	921.28	0		1.52588e-09	920.963	0
3.05176e-09	920.974	0		3.05176e-09	921.314	0		3.05176e-09	920.977	0
6.10352e-09	921.313	0		6.10352e-09	920.86	0		6.10352e-09	920.591	0
1.2207e-08	921.511	0		1.2207e-08	922.005	0		1.2207e-08	921.698	0
2.44141e-08	921.079	0		2.44141e-08	921.023	0		2.44141e-08	920.879	0
4.88281e-08	920.86	0		4.88281e-08	921.384	0		4.88281e-08	921.663	0
9.76563e-08	921.903	0		9.76563e-08	920.655	0		9.76563e-08	921.521	0
1.95313e-07	921.018	0		1.95313e-07	921.244	0		1.95313e-07	920.613	0
3.90625e-07	920.714	0		3.90625e-07	921.133	0		3.90625e-07	922.178	0
7.8125e-07	920.692	0		7.8125e-07	920.658	0		7.8125e-07	919.653	0
1.5625e-06	919.518	0		1.5625e-06	919.127	0		1.5625e-06	919.871	0
3.125e-06	918.78	0		3.125e-06	918.286	0		3.125e-06	918.259	0
6.25e-06	918.245	0		6.25e-06	918.413	0		6.25e-06	917.767	0
1.25e-05	917.216	0		1.25e-05	917.943	0		1.25e-05	916.91	0
2.5e-05	918.476	0		2.5e-05	917.366	0		2.5e-05	917.682	0
5e-05	917.988	0		5e-05	918.299	0		5e-05	917.735	0

## Sheet: Table 1-MST iCBP8
NanoTemper Technologies	NanoTemper Technologies
MO.Affinity Analysis v2.2.7	MO.Affinity Analysis v2.2.7
Origin of exported data	Origin of exported data
Project Title:
Comment:
Project File Path:
Analysis-Set Name:	Analysis-Set #1
Exported from:	Compare Results (Chart)
Exported on:	2022-08-01 18:42:19
Sample Information	Sample Information			Sample Information	Sample Information			Sample Information	Sample Information
Merge-Set Name:	iCBP-8_1 (#39)			Merge-Set Name:	iCBP-8_2 (#40)			Merge-Set Name:	iCBP-8_3 (#42)
Date of Measurement:	2022-08-01 11:09:18.137 → 2022-08-01 11:19:28.15			Date of Measurement:	2022-08-01 11:49:46.865 → 2022-08-01 11:59:56.055			Date of Measurement:	2022-08-01 12:30:43.97 → 2022-08-01 12:40:53.486
Capillary Type:	Monolith NT.115 Standard Treated Capillary			Capillary Type:	Monolith NT.115 Standard Treated Capillary			Capillary Type:	Monolith NT.115 Standard Treated Capillary
Target:	clGFP-CBPBRD			Target:	clGFP-CBPBRD			Target:	clGFP-CBPBRD
TargetConcentration:	5e-08			TargetConcentration:	5e-08			TargetConcentration:	5e-08
Ligand:	iCBP-			Ligand:	iCBP-8			Ligand:	iCBP-8
Measurement Settings	Measurement Settings			Measurement Settings	Measurement Settings			Measurement Settings	Measurement Settings
MST-Power:	Medium			MST-Power:	Medium			MST-Power:	Medium
Excitation-Power:	20			Excitation-Power:	20			Excitation-Power:	20
Excitation type:	Blue			Excitation type:	Blue			Excitation type:	Blue
Thermostat Setpoint:	(disabled)			Thermostat Setpoint:	(disabled)			Thermostat Setpoint:	(disabled)
Analysis Settings	Analysis Settings			Analysis Settings	Analysis Settings			Analysis Settings	Analysis Settings
Type of Analysis:	MST			Type of Analysis:	MST			Type of Analysis:	MST
Evaluation strategy:	Manual			Evaluation strategy:	Manual			Evaluation strategy:	Manual
Cold Region Start:	-1			Cold Region Start:	-1			Cold Region Start:	-1
Cold Region End:	0			Cold Region End:	0			Cold Region End:	0
Hot Region Start:	4			Hot Region Start:	4			Hot Region Start:	4
Hot Region End:	5			Hot Region End:	5			Hot Region End:	5
Fit Results (Kd)	Fit Results (Kd)			Fit Results (Kd)	Fit Results (Kd)			Fit Results (Kd)	Fit Results (Kd)
Fit Model:	Kd			Fit Model:	Kd			Fit Model:	Kd
Bound	852.497			Bound	852.692			Bound	853.013
Unbound	859.356			Unbound	858.32			Unbound	858.798
Kd	1.55483e-08			Kd	2.77437e-08			Kd	7.40014e-09
TargetConc	00:00:00.004000			TargetConc	00:00:00.004000			TargetConc	00:00:00.004000
Standard Deviation:	0.909873			Standard Deviation:	1.06069			Standard Deviation:	1.00124
Kd Confidence:	1.08239e-08			Kd Confidence:	2.31994e-08			Kd Confidence:	8.96945e-09
Dose Response Curve	Dose Response Curve	Dose Response Curve		Dose Response Curve	Dose Response Curve	Dose Response Curve		Dose Response Curve	Dose Response Curve	Dose Response Curve
Dose	Response	Err-Values		Dose	Response	Err-Values		Dose	Response	Err-Values
1.52588e-10	860.915	0		1.52588e-10	858.205	0		1.52588e-10	859.426	0
3.05176e-10	859.626	0		3.05176e-10	858.8	0		3.05176e-10	858.591	0
6.10352e-10	858.453	0		6.10352e-10	858.747	0		6.10352e-10	858.789	0
1.2207e-09	859.44	0		1.2207e-09	859.057	0		1.2207e-09	859.525	0
2.44141e-09	857.463	0		2.44141e-09	856.851	0		2.44141e-09	858.45	0
4.88281e-09	858.659	0		4.88281e-09	857.593	0		4.88281e-09	858.111	0
9.76563e-09	858.787	0		9.76563e-09	857.55	0		9.76563e-09	856.193	0
1.95313e-08	857.427	0		1.95313e-08	857.007	0		1.95313e-08	858.026	0
3.90625e-08	856.573	0		3.90625e-08	856.171	0		3.90625e-08	853.891	0
7.8125e-08	854.219	0		7.8125e-08	854.254	0		7.8125e-08	855.426	0
1.5625e-07	853.113	0		1.5625e-07	855.413	0		1.5625e-07	853.303	0
3.125e-07	852.985	0		3.125e-07	852.438	0		3.125e-07	853.092	0
6.25e-07	851.532	0		6.25e-07	851.874	0		6.25e-07	852.044	0
1.25e-06	852.334	0		1.25e-06	851.104	0		1.25e-06	854.403	0
2.5e-06	852.219	0		2.5e-06	853.308	0		2.5e-06	852.347	0
5e-06	854.154	0		5e-06	854.631	0		5e-06	853.166	0

## Sheet: Table 1-MST iCBP6
NanoTemper Technologies	NanoTemper Technologies
MO.Affinity Analysis v2.2.7	MO.Affinity Analysis v2.2.7
Origin of exported data	Origin of exported data
Project Title:
Comment:
Project File Path:	C:\Users\nanotemper\Desktop\MB\iCBP-6.nta
Analysis-Set Name:	Analysis-Set #1
Exported from:	Compare Results (Chart)
Exported on:	2022-08-01 18:46:19
Sample Information	Sample Information			Sample Information	Sample Information			Sample Information	Sample Information
Merge-Set Name:	iCBP-6_1			Merge-Set Name:	iCBP-6_2 (#48)			Merge-Set Name:	iCBP-6_3 (#49)
Date of Measurement:	2022-08-01 17:34:07.867 → 2022-08-01 17:44:17.568			Date of Measurement:	2022-08-01 18:01:36.369 → 2022-08-01 18:11:45.781			Date of Measurement:	2022-08-01 18:22:21.457 → 2022-08-01 18:32:31.373
Capillary Type:	Monolith NT.115 Standard Treated Capillary			Capillary Type:	Monolith NT.115 Standard Treated Capillary			Capillary Type:	Monolith NT.115 Standard Treated Capillary
Target:	clGFP-CBPBRD			Target:	clGFP-CBPBRD			Target:	clGFP-CBPBRD
TargetConcentration:	5e-08			TargetConcentration:	5e-08			TargetConcentration:	5e-08
Ligand:	iCBP-6			Ligand:	iCBP-6			Ligand:	iCBP-6
Measurement Settings	Measurement Settings			Measurement Settings	Measurement Settings			Measurement Settings	Measurement Settings
MST-Power:	Medium			MST-Power:	Medium			MST-Power:	Medium
Excitation-Power:	20			Excitation-Power:	20			Excitation-Power:	20
Excitation type:	Blue			Excitation type:	Blue			Excitation type:	Blue
Thermostat Setpoint:	(disabled)			Thermostat Setpoint:	(disabled)			Thermostat Setpoint:	(disabled)
Analysis Settings	Analysis Settings			Analysis Settings	Analysis Settings			Analysis Settings	Analysis Settings
Type of Analysis:	MST			Type of Analysis:	MST			Type of Analysis:	MST
Evaluation strategy:	Manual			Evaluation strategy:	Manual			Evaluation strategy:	Manual
Cold Region Start:	-1			Cold Region Start:	-1			Cold Region Start:	-1
Cold Region End:	0			Cold Region End:	0			Cold Region End:	0
Hot Region Start:	1.5			Hot Region Start:	1.5			Hot Region Start:	1.5
Hot Region End:	2.5			Hot Region End:	2.5			Hot Region End:	2.5
Fit Results (Kd)	Fit Results (Kd)			Fit Results (Kd)	Fit Results (Kd)			Fit Results (Kd)	Fit Results (Kd)
Fit Model:	Kd			Fit Model:	Kd			Fit Model:	Kd
Bound	887.696			Bound	887.896			Bound	886.89
Unbound	892.536			Unbound	893.196			Unbound	892.626
Kd	2.00375e-08			Kd	1.51719e-08			Kd	5.47407e-08
TargetConc	00:00:00.004000			TargetConc	00:00:00.004000			TargetConc	00:00:00.004000
Standard Deviation:	0.648448			Standard Deviation:	0.746296			Standard Deviation:	0.776673
Kd Confidence:	1.30086e-08			Kd Confidence:	1.13047e-08			Kd Confidence:	2.88047e-08
Dose Response Curve	Dose Response Curve	Dose Response Curve		Dose Response Curve	Dose Response Curve	Dose Response Curve		Dose Response Curve	Dose Response Curve	Dose Response Curve
Dose	Response	Err-Values		Dose	Response	Err-Values		Dose	Response	Err-Values
1.52588e-10	893.145	0		1.52588e-10	893.496	0		1.52588e-10	892.759	0
3.05176e-10	891.612	0		3.05176e-10	893.465	0		3.05176e-10	892.592	0
6.10352e-10	892.684	0		6.10352e-10	894.151	0		6.10352e-10	892.213	0
1.2207e-09	892.641	0		1.2207e-09	893.04	0		1.2207e-09	893.233	0
2.44141e-09	892.502	0		2.44141e-09	892.231	0		2.44141e-09	892.986	0
4.88281e-09	891.878	0		4.88281e-09	891.94	0		4.88281e-09	891.268	0
9.76563e-09	891.027	0		9.76563e-09	892.27	0		9.76563e-09	891.532	0
1.95313e-08	892.42	0		1.95313e-08	891.618	0		1.95313e-08	892.241	0
3.90625e-08	890.537	0		3.90625e-08	890.96	0		3.90625e-08	891.609	0
7.8125e-08	889.07	0		7.8125e-08	889.984	0		7.8125e-08	889.085	0
1.5625e-07	888.52	0		1.5625e-07	887.496	0		1.5625e-07	888.851	0
3.125e-07	887.2	0		3.125e-07	888.101	0		3.125e-07	888.455	0
6.25e-07	887.415	0		6.25e-07	887.704	0		6.25e-07	886.214	0
1.25e-06	888.032	0		1.25e-06	886.878	0		1.25e-06	886.638	0
2.5e-06	887.475	0		2.5e-06	888.923	0		2.5e-06	888.41	0
5e-06	888.712	0		5e-06	888.775	0		5e-06	886.626	0

## Sheet: Table 1-MST iCBP5
NanoTemper Technologies	NanoTemper Technologies
MO.Affinity Analysis v2.2.7	MO.Affinity Analysis v2.2.7
Origin of exported data	Origin of exported data
Project Title:
Comment:
Project File Path:	C:\Users\nanotemper\Desktop\MB\iCBP-5.nta
Analysis-Set Name:	Analysis-Set #1
Exported from:	Compare Results (Chart)
Exported on:	2022-08-01 20:47:12
Sample Information	Sample Information			Sample Information	Sample Information			Sample Information	Sample Information
Merge-Set Name:	iCBP-5_1 (#50)			Merge-Set Name:	iCBP-5_3 (#52)			Merge-Set Name:	iCBP-5_4 (#53)
Date of Measurement:	2022-08-01 18:42:15.549 → 2022-08-01 18:52:24.902			Date of Measurement:	2022-08-01 19:29:48.258 → 2022-08-01 19:39:58.373			Date of Measurement:	2022-08-01 19:49:29.511 → 2022-08-01 19:59:45.092
Capillary Type:	Monolith NT.115 Standard Treated Capillary			Capillary Type:	Monolith NT.115 Standard Treated Capillary			Capillary Type:	Monolith NT.115 Standard Treated Capillary
Target:	clGFP-CBPBRD			Target:	clGFP-CBPBRD			Target:	clGFP-CBPBRD
TargetConcentration:	5e-08			TargetConcentration:	5e-08			TargetConcentration:	5e-08
Ligand:	iCBP5-5			Ligand:	iCBP-5			Ligand:	iCBP-5
Measurement Settings	Measurement Settings			Measurement Settings	Measurement Settings			Measurement Settings	Measurement Settings
MST-Power:	Medium			MST-Power:	Medium			MST-Power:	Medium
Excitation-Power:	20			Excitation-Power:	20			Excitation-Power:	20
Excitation type:	Blue			Excitation type:	Blue			Excitation type:	Blue
Thermostat Setpoint:	(disabled)			Thermostat Setpoint:	(disabled)			Thermostat Setpoint:	(disabled)
Analysis Settings	Analysis Settings			Analysis Settings	Analysis Settings			Analysis Settings	Analysis Settings
Type of Analysis:	MST			Type of Analysis:	MST			Type of Analysis:	MST
Evaluation strategy:	Manual			Evaluation strategy:	Manual			Evaluation strategy:	Manual
Cold Region Start:	-1			Cold Region Start:	-1			Cold Region Start:	-1
Cold Region End:	0			Cold Region End:	0			Cold Region End:	0
Hot Region Start:	0.5			Hot Region Start:	0.5			Hot Region Start:	0.5
Hot Region End:	1.5			Hot Region End:	1.5			Hot Region End:	1.5
Fit Results (Kd)	Fit Results (Kd)			Fit Results (Kd)	Fit Results (Kd)			Fit Results (Kd)	Fit Results (Kd)
Fit Model:	Kd			Fit Model:	Kd			Fit Model:	Kd
Bound	910.375			Bound	911.766			Bound	911.236
Unbound	914.969			Unbound	915.376			Unbound	915.584
Kd	4.43024e-08			Kd	1.61017e-08			Kd	3.36973e-08
TargetConc	00:00:00.004000			TargetConc	00:00:00.004000			TargetConc	00:00:00.004000
Standard Deviation:	0.528739			Standard Deviation:	1.14111			Standard Deviation:	0.624989
Kd Confidence:	2.04948e-08			Kd Confidence:	2.64043e-08			Kd Confidence:	2.05496e-08
Dose Response Curve	Dose Response Curve	Dose Response Curve		Dose Response Curve	Dose Response Curve	Dose Response Curve		Dose Response Curve	Dose Response Curve	Dose Response Curve
Dose	Response	Err-Values		Dose	Response	Err-Values		Dose	Response	Err-Values
1.52588e-10	915.174	0		1.52588e-10	914.717	0		1.52588e-10	915.838	0
3.05176e-10	914.49	0		3.05176e-10	915.243	0		3.05176e-10	914.96	0
6.10352e-10	915.362	0		6.10352e-10	914.396	0		6.10352e-10	915.476	0
1.2207e-09	915.368	0		1.2207e-09	915.983	0		1.2207e-09	915.524	0
2.44141e-09	914.907	0		2.44141e-09	915.86	0		2.44141e-09	916.029	0
4.88281e-09	914.429	0		4.88281e-09	914.611	0		4.88281e-09	915.107	0
9.76563e-09	913.858	0		9.76563e-09	914.911	0		9.76563e-09	914.67	0
1.95313e-08	914.04	0		1.95313e-08	915.602	0		1.95313e-08	914.588	0
3.90625e-08	913.557	0		3.90625e-08	913.799	0		3.90625e-08	914.854	0
7.8125e-08	913.257	0		7.8125e-08	913.08	0		7.8125e-08	913.563	0
1.5625e-07	911.399	0		1.5625e-07	911.965	0		1.5625e-07	911.667	0
3.125e-07	910.65	0		3.125e-07	909.591	0		3.125e-07	910.599	0
6.25e-07	909.717	0		6.25e-07	911.215	0		6.25e-07	910.906	0
1.25e-06	910.942	0		1.25e-06	911.169	0		1.25e-06	911.287	0
2.5e-06	910.368	0		2.5e-06	914.21	0		2.5e-06	911.877	0
5e-06	911.15	0		5e-06	912.484	0		5e-06	912.12	0

## Sheet: Table 1-MST iCBP4
NanoTemper Technologies	NanoTemper Technologies
MO.Affinity Analysis v2.2.7	MO.Affinity Analysis v2.2.7
Origin of exported data	Origin of exported data
Project Title:
Comment:
Project File Path:	C:\Users\nanotemper\Desktop\MB\iCBP-4.nta
Analysis-Set Name:	Analysis-Set #1
Exported from:	Compare Results (Chart)
Exported on:	2022-08-01 21:02:47
Sample Information	Sample Information			Sample Information	Sample Information			Sample Information	Sample Information
Merge-Set Name:	iCBP-4_1 (#54)			Merge-Set Name:	iCBP-4_2 (#55)			Merge-Set Name:	iCBP-4_3 (#56)
Date of Measurement:	2022-08-01 20:09:02.797 → 2022-08-01 20:19:12.992			Date of Measurement:	2022-08-01 20:28:27.089 → 2022-08-01 20:38:36.752			Date of Measurement:	2022-08-01 20:47:50.286 → 2022-08-01 20:58:00.433
Capillary Type:	Monolith NT.115 Standard Treated Capillary			Capillary Type:	Monolith NT.115 Standard Treated Capillary			Capillary Type:	Monolith NT.115 Standard Treated Capillary
Target:	clGFP-CBPBRD			Target:	clGFP-CBPBRD			Target:	clGFP-CBPBRD
TargetConcentration:	5e-08			TargetConcentration:	5e-08			TargetConcentration:	5e-08
Ligand:	iCBP-4			Ligand:	iCBP-4			Ligand:	iCBP-4
Measurement Settings	Measurement Settings			Measurement Settings	Measurement Settings			Measurement Settings	Measurement Settings
MST-Power:	Medium			MST-Power:	Medium			MST-Power:	Medium
Excitation-Power:	20			Excitation-Power:	20			Excitation-Power:	20
Excitation type:	Blue			Excitation type:	Blue			Excitation type:	Blue
Thermostat Setpoint:	(disabled)			Thermostat Setpoint:	(disabled)			Thermostat Setpoint:	(disabled)
Analysis Settings	Analysis Settings			Analysis Settings	Analysis Settings			Analysis Settings	Analysis Settings
Type of Analysis:	MST			Type of Analysis:	MST			Type of Analysis:	MST
Evaluation strategy:	Manual			Evaluation strategy:	Manual			Evaluation strategy:	Manual
Cold Region Start:	-1			Cold Region Start:	-1			Cold Region Start:	-1
Cold Region End:	0			Cold Region End:	0			Cold Region End:	0
Hot Region Start:	1.5			Hot Region Start:	1.5			Hot Region Start:	1.5
Hot Region End:	2.5			Hot Region End:	2.5			Hot Region End:	2.5
Fit Results (Kd)	Fit Results (Kd)			Fit Results (Kd)	Fit Results (Kd)			Fit Results (Kd)	Fit Results (Kd)
Fit Model:	Kd			Fit Model:	Kd			Fit Model:	Kd
Bound	887.684			Bound	887.776			Bound	888.434
Unbound	892.098			Unbound	891.946			Unbound	891.879
Kd	1.41944e-07			Kd	1.67489e-07			Kd	3.91091e-08
TargetConc	00:00:00.004000			TargetConc	00:00:00.004000			TargetConc	00:00:00.004000
Standard Deviation:	0.362324			Standard Deviation:	0.758386			Standard Deviation:	0.63255
Kd Confidence:	4.21564e-08			Kd Confidence:	1.1031e-07			Kd Confidence:	2.99254e-08
Dose Response Curve	Dose Response Curve	Dose Response Curve		Dose Response Curve	Dose Response Curve	Dose Response Curve		Dose Response Curve	Dose Response Curve	Dose Response Curve
Dose	Response	Err-Values		Dose	Response	Err-Values		Dose	Response	Err-Values
1.52588e-10	892.093	0		1.52588e-10	891.258	0		1.52588e-10	891.615	0
3.05176e-10	892.272	0		3.05176e-10	892.058	0
6.10352e-10	892.269	0		6.10352e-10	892.744	0		6.10352e-10	892.22	0
1.2207e-09	892.399	0		1.2207e-09	891.675	0		1.2207e-09	892.288	0
2.44141e-09	891.725	0		2.44141e-09	891.585	0		2.44141e-09	891.994	0
4.88281e-09	891.567	0		4.88281e-09	892.575	0		4.88281e-09	891.165	0
9.76563e-09	891.493	0		9.76563e-09	891.567	0		9.76563e-09	891.238	0
1.95313e-08	891.688	0		1.95313e-08	891.424	0		1.95313e-08	891.76	0
3.90625e-08	892.161	0		3.90625e-08	891.262	0		3.90625e-08	889.541	0
7.8125e-08	890.263	0		7.8125e-08	890.555	0		7.8125e-08	890.434	0
1.5625e-07	890.147	0		1.5625e-07	890.553	0		1.5625e-07	889.395	0
3.125e-07	888.926	0		3.125e-07	888.984	0		3.125e-07	889.107	0
6.25e-07	888.767	0		6.25e-07	888.447	0		6.25e-07	889.182	0
1.25e-06	887.998	0		1.25e-06	889.672	0		1.25e-06	887.288	0
2.5e-06	887.993	0		2.5e-06	886.376	0		2.5e-06	888.472	0
5e-06	887.809	0		5e-06	888.569	0		5e-06	888.97	0
								Dose Response Curve (Outliers)	Dose Response Curve (Outliers)	Dose Response Curve (Outliers)
								Dose	Response	Err-Values
								3.05176e-10	895.82	0

## Sheet: Table 1-MST iCBP1
NanoTemper Technologies	NanoTemper Technologies
MO.Affinity Analysis v2.2.7	MO.Affinity Analysis v2.2.7
Origin of exported data	Origin of exported data
Project Title:
Comment:
Project File Path:	C:\Users\nanotemper\Desktop\MB\iCBP-1_correct.nta
Analysis-Set Name:	Analysis-Set #1
Exported from:	Compare Results (Chart)
Exported on:	2022-08-31 10:25:14
Sample Information	Sample Information			Sample Information	Sample Information			Sample Information	Sample Information			Sample Information	Sample Information
Merge-Set Name:	correct_iCBP-1_1 (#57)			Merge-Set Name:	correct_iCBP-1_2 (#61)			Merge-Set Name:	correct_iCBP-1_3 (#76)			Merge-Set Name:	correct_iCBP-1_4 (#79)
Date of Measurement:	2022-08-08 09:13:26.459 → 2022-08-08 09:23:37.21			Date of Measurement:	2022-08-08 11:27:32.697 → 2022-08-08 11:37:42.193			Date of Measurement:	2022-08-30 10:26:29.526 → 2022-08-30 10:36:39.475			Date of Measurement:	2022-08-30 11:38:27.087 → 2022-08-30 11:48:37.034
Capillary Type:	Monolith NT.115 Standard Treated Capillary			Capillary Type:	Monolith NT.115 Standard Treated Capillary			Capillary Type:	Monolith NT.115 Standard Treated Capillary			Capillary Type:	Monolith NT.115 Standard Treated Capillary
Target:	clGFP-CBPBRD			Target:	clGFP-CBPBRD			Target:	GFPCBPBRD			Target:	GFPCBPBRD
TargetConcentration:	5e-08			TargetConcentration:	5e-08			TargetConcentration:	5e-08			TargetConcentration:	5e-08
Ligand:	iCBP-2			Ligand:	iCBP-1			Ligand:	iCBP-1			Ligand:	iCBP-1
Measurement Settings	Measurement Settings			Measurement Settings	Measurement Settings			Measurement Settings	Measurement Settings			Measurement Settings	Measurement Settings
MST-Power:	Medium			MST-Power:	Medium			MST-Power:	Medium			MST-Power:	Medium
Excitation-Power:	20			Excitation-Power:	20			Excitation-Power:	20			Excitation-Power:	20
Excitation type:	Blue			Excitation type:	Blue			Excitation type:	Blue			Excitation type:	Blue
Thermostat Setpoint:	(disabled)			Thermostat Setpoint:	(disabled)			Thermostat Setpoint:	(disabled)			Thermostat Setpoint:	(disabled)
Analysis Settings	Analysis Settings			Analysis Settings	Analysis Settings			Analysis Settings	Analysis Settings			Analysis Settings	Analysis Settings
Type of Analysis:	MST			Type of Analysis:	MST			Type of Analysis:	MST			Type of Analysis:	MST
Evaluation strategy:	Manual			Evaluation strategy:	Manual			Evaluation strategy:	Manual			Evaluation strategy:	Manual
Cold Region Start:	-1			Cold Region Start:	-1			Cold Region Start:	-1			Cold Region Start:	-1
Cold Region End:	0			Cold Region End:	0			Cold Region End:	0			Cold Region End:	0
Hot Region Start:	4			Hot Region Start:	4			Hot Region Start:	4			Hot Region Start:	4
Hot Region End:	5			Hot Region End:	5			Hot Region End:	5			Hot Region End:	5
Fit Results (Kd)	Fit Results (Kd)			Fit Results (Kd)	Fit Results (Kd)			Fit Results (Kd)	Fit Results (Kd)			Fit Results (Kd)	Fit Results (Kd)
Fit Model:	Kd			Fit Model:	Kd			Fit Model:	Kd			Fit Model:	Kd
Bound	850.671			Bound	852.177			Bound	849.456			Bound	850.224
Unbound	856.571			Unbound	856.83			Unbound	855.351			Unbound	855.236
Kd	1.72268e-08			Kd	7.48836e-09			Kd	1.14542e-08			Kd	1.15665e-08
TargetConc	00:00:00.004000			TargetConc	00:00:00.004000			TargetConc	00:00:00.004000			TargetConc	00:00:00.004000
Standard Deviation:	1.47076			Standard Deviation:	0.8393			Standard Deviation:	1.09566			Standard Deviation:	1.41686
Kd Confidence:	2.276e-08			Kd Confidence:	9.77052e-09			Kd Confidence:	1.29658e-08			Kd Confidence:	1.98414e-08
Dose Response Curve	Dose Response Curve	Dose Response Curve		Dose Response Curve	Dose Response Curve	Dose Response Curve		Dose Response Curve	Dose Response Curve	Dose Response Curve		Dose Response Curve	Dose Response Curve	Dose Response Curve
Dose	Response	Err-Values		Dose	Response	Err-Values		Dose	Response	Err-Values		Dose	Response	Err-Values
7.6294e-11	857.328	0		7.6294e-11	857.66	0		7.6294e-11	855.66	0		7.6294e-11	853.223	0
1.52588e-10	857.788	0		1.52588e-10	856.23	0		1.52588e-10	855.826	0		1.52588e-10	855.736	0
3.05176e-10	855.498	0		3.05176e-10	855.178	0		3.05176e-10	855.494	0		3.05176e-10	853.445	0
6.10352e-10	855.462	0		6.10352e-10	856.757	0		6.10352e-10	853.917	0		6.10352e-10	856.427	0
1.2207e-09	858.425	0		1.2207e-09	857.281	0		1.2207e-09	855.418	0		1.2207e-09	856.018	0
2.44141e-09	856.642	0		2.44141e-09	857.895	0		2.44141e-09	854.619	0		2.44141e-09	854.643	0
4.88281e-09	854.024	0		4.88281e-09	855.962	0		4.88281e-09	856.044	0		4.88281e-09	855.403	0
9.76563e-09	855.532	0		9.76563e-09	855.519	0		9.76563e-09	854.572	0		9.76563e-09	854.71	0
1.95313e-08	853.6	0		1.95313e-08	856.32	0		1.95313e-08	852.68	0		1.95313e-08	854.478	0
3.90625e-08	856.4	0		3.90625e-08	853.804	0		3.90625e-08	852.557	0		3.90625e-08	853.805	0
7.8125e-08	851.968	0		7.8125e-08	853.265	0		7.8125e-08	851.047	0		7.8125e-08	851.041	0
1.5625e-07	850.421	0		1.5625e-07	852.179	0		1.5625e-07	850.016	0		1.5625e-07	849.783	0
3.125e-07	850.227	0		3.125e-07	851.349	0		3.125e-07	849.816	0		3.125e-07	847.514	0
6.25e-07	851.249	0		6.25e-07	852.488	0		6.25e-07	847.121	0		6.25e-07	850.56	0
1.25e-06	849.727	0		1.25e-06	851.994	0		1.25e-06	849.472	0		1.25e-06	851.062	0
2.5e-06	852.56	0		2.5e-06	853.073	0		2.5e-06	851.642	0		2.5e-06	852.183	0

## Sheet: Fig 1B and S1e,f
TE617T
Log10[Compound],M	CCS1477																		A485
-4.69897	0.442721	0.500422	0.628268	0.632993	0.844473	0.694459	0.669962	0.614076	0.532771	0.592176	0.656832								0.1231	0.128946	0.126065	0.12607	0.125226	0.116276	0.393891	0.373369	0.374929	0.394931	0.364845	0.396152	0.495966	0.464417	0.477738	0.449003	0.453031	0.405763
-4.95078	1.35014	1.32521	1.55335	1.40922	1.37752	1.42426	1.40284	1.24095	1.11571	1.68002	1.2997	0.404131	0.410453	0.43056	0.467474	0.467263	0.520221	1.37898	0.188834	0.189518	0.179049	0.165489	0.15389	0.156433	0.657804	0.656055	0.59895	0.647644	0.619261	0.676842	0.703795	0.760496	0.626169	0.666659	0.69043	0.625004
-5.19928	1.68295	1.74277	1.41704	1.82877	2.08052	1.31149	1.3353	1.14871	1.47145	1.18643	1.5781	0.83467	0.872482	0.842861	0.907106	0.862962	0.829718	1.41255	0.298408	0.272524	0.287442	0.26284	0.254531	0.240958	1.11502	1.09888	1.14708	1.1101	1.1738	1.23474	1.23985	1.23839	1.07997	1.15551	1.10886	0.99785
-5.44855	1.17258	0.994943	1.07289	1.37159	1.08446	1.4492	0.959867	0.997417	1.15907	1.08667	1.26015	0.948065	0.834227	0.928292	0.938195	0.889488	0.881086	1.31357	0.521685	0.540779	0.613755	0.398631	0.504544	0.473535	1.68421	1.70156	1.68065	1.94577	1.77719	1.4814	1.627	1.71582	1.56946	1.68768	1.61107	1.35963
-5.69897	0.880378	0.993692	1.36369	1.15276	0.883468	1.27774	1.04745	0.977586	1.13685	0.986101	1.1878	1.08674	1.16945	0.941245	0.999315	0.958499	1.02806	1.08352	0.988264	0.973637	0.92598	0.725859	0.831949	0.784301	1.58558	1.6273	1.39241	1.8633	1.07834	1.8201	1.34346	1.50476	1.43775	1.54832	1.3917	0.992326
-5.95078	0.803639	1.0361	1.13957	0.983412	0.979486	1.33968	0.935243	0.868347	0.941398	1.11206	1.24072	1.23002	1.24296	1.14916	1.18742	1.0851	1.14051	1.3387	0.909556	0.940228	0.937988	1.0248	1.10345	1.02164	1.18727	1.36766	1.20194	1.24705	1.24901	1.19568	1.04612	1.40139	1.0747	1.38531	1.25798	1.05063
-6.19928	0.971881	1.00328	1.15702	1.00454	0.93419	1.17363	0.752527	0.817794	1.2043	1.14209	1.00206	0.938309	1.18429	1.188	1.22403	1.05698	1.02377	1.01519	1.11844	1.02168	0.866075	1.03221	0.977328	1.04678	0.916961	0.8607	0.957946	0.802569	0.803413	0.821727	1.28156	1.38051	1.00737	0.86337	0.951816	1.17087
-6.44855	0.95053	0.717351	1.15285	0.87165	0.889746	1.20038	1.04269	1.06005	0.938635	1.31792	0.917512	1.16614	1.21788	1.12459	1.14888	1.18424	1.08692	0.957396	1.09912	1.0945	1.08041	1.20703	1.16795	1.08697	0.657766	0.765202	0.871952	0.79397	0.722981	0.775573	0.851647	0.967797	0.706659	1.2699	0.866635	0.63147
-6.69897	0.900147	1.00626	1.07633	1.04821	0.938313	0.981264	0.78792	1.09219	1.04521	0.825865	0.936192	1.25152	1.27695	1.0931	1.16551	1.11819	1.04259	1.0719	1.18022	0.969651	0.84642	1.05839	1.22892	1.17251	0.536629	0.875607	0.862117	0.793939	0.920006	0.48556	1.13278	1.11998	1.08031	1.03292	1.14505	1.04886
-6.95078	0.821396	0.762662	0.834027	0.91057	0.984023	1.19972	1.06126	0.800509	0.76511	0.757479	0.701638	1.28863	1.11542	1.17315	1.12126	1.0502	0.990133	1.14945	0.998206	1.06419	0.937271	0.958938	1.19448	1.07353	0.644803	0.690144	0.794362	0.880747	0.829633	1.27195	0.847739	1.34463	0.974512	1.46904	0.854358	0.881025
-7.19928	0.993082	1.12019	1.09134	1.04668	0.990467	1.29355	0.668135	0.58233	0.828009	1.04297	0.824343	1.29835	1.22725	1.32302	1.11627	0.988315	1.03184	1.10652	1.00074	0.974945	0.982528	1.0815	1.15845	1.17155	0.717879	0.597804	0.854565	0.521563	0.82334	0.629127	0.983492	1.28511	0.740257	0.981754	1.09108	0.808821
-7.44855	0.882601	1.05534	0.924347	1.03445	0.870143	1.17245	1.00661	1.1135	0.728655	0.928631	0.759624	1.22634	1.19534	1.09391	1.13517	1.1417	1.24629	1.12	1.20266	1.07459	1.0224	1.0864	1.13089	0.981853	0.519121	0.586951	0.63178	0.832377	0.751056	0.658731	1.01313	1.06196	0.798587	1.30982	0.884417	0.66615
-7.69897	0.875675	0.94178	0.971105	0.884651	0.796396	0.78806	0.93868	0.948761	0.876882	0.696158	0.937547	1.1998	1.06259	1.13988	1.1765	1.13131	1.05327	1.02182	1.1384	0.924812	1.00225	1.20877	1.12331	1.0126	0.708971	0.611152	0.541897	0.891562	0.954193	0.52968	0.985204	1.03454	1.07779	1.0227	1.03637	1.03851
-7.95078	1.09782	0.894562	1.05796	0.85657	0.756761	1.2026	0.952007	1.03305	0.796856	1.29429	0.609729	1.15263	1.18472	1.19882	1.21277	1.10947	1.12311	0.918913	1.15099	1.13108	1.0512	0.904255	1.09976	1.09046	0.761863	1.08939	0.728355	0.839582	0.609463	0.62673	1.10972	1.02266	1.10656	1.15487	0.703763	0.795385
-8.19928	0.898549	0.771895	0.897434	0.884116	1.02112	1.33324	0.741905	0.690735	1.20904	1.13817	0.956971	1.11053	1.20667	1.10354	1.15968	1.11171	1.07304	1.0446	1.28189	1.15937	1.12293	1.23547	1.12238	1.13181	0.785212	0.705557	1.07661	0.883363	1.04726	0.779823	1.30435	1.37192	1.08739	0.984574	1.04869	0.634659
-8.44855	0.885993	1.12383	1.03279	1.01433	1.01114	1.26191	0.741377	0.952179	0.851271	1.2715	0.697189	1.20715	1.12241	1.21639	1.1487	1.21149	1.11564	1.02839	1.18953	1.25659	1.22624	1.09048	1.02347	1.11739	1.01369	0.963101	0.711571	1.01362	0.589958	1.07555	1.09575	1.16034	0.992033	0.937802	1.16849	0.655025
-8.69897	1.08377	0.769958	1.00379	1.3111	1.01348	1.12752	0.883042	0.721749	0.802049	1.05531	0.785419	1.15957	1.17639	1.01235	1.08138	0.990491	1.11675	0.928711	1.05758	1.02357	1.03874	1.17725	1.19775	1.11749	0.822021	0.851445	0.991326	0.958504	0.913547	1.11633	1.08936	1.02785	0.855879	1.00075	0.915291	0.572001
-8.95078	0.79305	0.736706	0.793005	0.756075	0.933248	1.33094	1.00057	0.878976	0.853308	1.23792	0.857426	1.12662	1.11397	1.05383	1.11512	1.0323	0.976058	0.86483	1.14334	1.13039	0.930169	1.22183	1.08672	1.11236	0.846508	1.03123	0.883453	0.955436	1.08119	0.730171	1.07775	1.41366	1.05634	1.1243	0.821677	0.632482
-9.19928	0.941523	0.897871	0.855228	1.10609	1.16024	1.32491	1.07847	0.769259	0.652956	1.15576	1.08061	1.16226	0.943117	0.962709	0.94283	1.0197	0.968306	0.875803	1.08473	1.09331	1.07744	1.13637	1.06378	1.05997	1.02266	0.746405	1.12094	0.746194	1.13555	1.26657	1.33597	1.32854	1.04139	1.09258	1.07431	0.642506
-10	0.982568	1.00207	1.01333	0.896484	1.10967	1.28465	0.761584	0.781505	0.86808	0.946445	1.02796	1.03823	1.05369	1.08436	0.982591	0.908911	1.03188	1.00982	1.06176	1.0946	0.810181	1.03684	0.964843	0.932117	1.05583	1.13672	1.22545	1.03486	0.467999	1.06521	1.45365	1.32158	0.942263	0.866323	0.84807	0.897891
NCIH2122
Log10[Compound],M	CCS1477																		A485
-4.69897	0.411241	0.317968	0.310519	0.31071	0.327858	0.323877	0.264099	0.233436	0.246253	0.222941	0.247453	0.249539							0.373984	0.279375	0.350706	0.314906	0.311463	0.328437	0.339908	0.320933	0.331464	0.218078	0.323197	0.268229
-4.95078	0.933188	0.776224	0.888196	0.661996	0.704839	0.807816	0.663028	0.60276	0.640632	0.675135	0.833549	0.7009							0.473446	0.415836	0.545016	0.537311	0.539961	0.526549	0.446137	0.461672	0.476705	0.297586	0.373176	0.39585
-5.19928	1.47883	1.20434	1.42953	1.22071	0.975816	1.22616	1.46178	1.20739	1.41774	1.3429	1.31585	1.06911							0.825633	0.824236	0.806485	0.728111	0.784371	0.812185	0.81107	0.828745	0.890035	0.633163	0.755814	0.762207
-5.44855	1.56923	1.77188	1.0775	1.23444	1.33132	0.949685	1.61834	1.65477	1.25452	1.19745	1.63693	1.59922							0.962888	1.07774	0.998962	1.0006	1.07368	1.0259	1.03937	1.10385	1.06642	0.582923	0.941096	1.11347
-5.69897	1.75328	0.933934	1.08144	1.14187	1.60041	1.20077	1.79469	1.19298	1.58393	1.81655	1.68966	1.36827							1.21607	1.21085	1.265	1.06475	1.10801	1.30811	1.77072	1.53132	1.42708	1.06701	1.233	1.19254
-5.95078	1.05176	1.22801	1.07054	0.929165	2.37762	0.89999	1.60828	1.27506	1.22074	1.54976	1.64031	1.97148							1.20322	1.34328	1.27077	0.869395	1.25234	1.19596	1.53713	1.64649	1.52139	0.920296	1.42674	1.46966
-6.19928	2.16893	1.08505	1.72956	0.954657	1.2028	1.25179	1.60642	1.86477	1.37646	1.51112	1.71136	2.23767							1.56798	1.23173	1.67728	1.44877	1.42117	1.28629	1.40426	1.64209	1.7387	1.09345	1.48219	1.36954
-6.44855	0.681961	1.03556	1.1973	1.20662	1.24436	1.35956	1.53504	1.48933	1.40563	1.48619	1.8233	1.77511							1.31114	1.42757	1.99345	1.37978	1.80467	1.32808	1.63993	1.72579	1.71582	1.07372	1.59007	1.57545
-6.69897	1.20715	0.696351	1.44439	0.995942	1.54706	0.840829	1.85099	1.79143	1.51125	1.51839	1.42206	1.49999							1.44018	1.74157	1.58604	1.22776	1.22254	1.49704	1.43505	1.5226	1.58624	0.938703	1.45586	1.47366
-6.95078	0.800719	2.0421	1.94895	1.05221	1.13732	2.01131	1.77724	1.31005	1.40731	1.4318	1.31104	1.5099							1.0095	0.839002	1.78067	1.44527	1.14018	1.06804	1.251	1.47982	1.09702	0.726002	1.26247	1.16999
-7.19928	0.916177	0.878778	1.32855	0.749932	1.04299	0.859696	1.41397	1.33318	1.43906	1.30349	1.65535	1.71955							1.38133	1.37255	1.11483	1.68661	1.14169	1.2659	1.28939	1.26082	1.20347	0.633895	0.962067	1.11877
-7.44855	0.807679	1.80358	1.12001	1.75194	1.43538	0.932209	1.54227	1.49828	1.21827	1.48948	1.46746	1.8169							0.627014	1.01332	0.913432	0.603437	1.18773	0.708163	1.15742	1.16552	1.32589	0.754212	1.49979	1.11589
-7.69897	1.07109	1.21625	1.06391	1.0388	1.25302	1.68262	1.31212	1.47026	1.24496	1.36294	1.33121	1.25705							0.873418	1.04529	0.832711	0.97476	1.30588	0.916267	1.25283	1.21072	1.12411	0.735764	1.62122	1.19628
-7.95078	1.47786	0.794482	0.670424	1.63566	0.752063	1.72901	1.55363	1.28841	1.16765	1.43934	1.40966	1.41075							0.858812	0.861307	1.03301	1.3239	1.01732	0.835935	1.17422	1.41764	1.26612	0.550015	0.923557	1.02262
-8.19928	0.87383	0.877876	0.834693	0.929726	0.661572	1.89152	1.36769	1.47073	1.20481	1.06552	1.27697	1.36166							1.01234	0.928317	0.816465	1.08587	1.03007	0.899626	1.17986	1.2119	1.14762	0.802845	1.21244	0.762107
-8.44855	0.79992	0.936345	0.99559	0.575271	1.05629	0.798081	1.34555	1.14753	1.01638	1.15637	1.25063	1.07524							0.775908	0.884096	0.921394	0.989914	1.22365	1.03097	1.08945	1.23202	1.40237	0.700953	1.39847	1.2687
-8.69897	0.68562	0.778844	0.703347	1.48132	0.811171	1.43896	1.75454	1.07955	1.26937	1.21462	1.08247	1.23065							0.821472	1.20276	1.71534	1.03208	1.10058	0.909474	1.27892	1.08009	1.31129	0.661184	1.42568	1.21787
-8.95078	0.550842	0.74585	0.703776	0.86317	0.720883	0.636784	1.09259	1.09547	1.04161	1.33386	1.26578	1.33725							1.497	0.820506	0.924247	0.956215	1.18199	0.903679	1.14811	0.979068	1.13837	0.741738	1.07473	0.937592
-9.19928	0.966935	0.739803	1.08098	0.953971	0.931164	0.666878	1.04965	1.22665	1.18122	0.906894	1.22413	1.28187							0.80824	0.964129	1.17888	0.757906	1.41254	0.979994	1.05831	0.954362	1.07953	0.633192	0.940162	0.987317
-10	1	1	1	1	1	1	1	1	1	1	1	1							1	1	1	1	1	1	1	1	1	1	1	1
RhJT
Log10[Compound],M	CCS1477																		A485
-4.30103	0.0130949	0.00696805	0.00865515	0.00632694	0.0154099	0.0155969	0.0227399	0.0198439	0.0117908													0.192793	0.22001	0.21752	0.216453	0.222926	0.175947
-4.52288	0.0367283	0.0374293	0.0376864	0.0485449	0.0507305	0.0479457	0.0810446	0.0480547	0.0622279													0.264054	0.255183	0.254835	0.229359	0.216249	0.252505
-4.69897	0.0895612	0.089421	0.0957394	0.108881	0.100709	0.10553	0.119563	0.105461	0.147189													0.282351	0.297204	0.255413	0.299014	0.291738	0.251532
-4.95078	0.170411	0.166032	0.194591	0.170147	0.160632	0.179445	0.216963	0.189787	0.185985													0.302122	0.3425	0.274973	0.263717	0.266899	0.276602
-5.19928	0.264683	0.243442	0.315147	0.238947	0.240941	0.32439	0.237306	0.247421	0.284412													0.326806	0.320798	0.320618	0.294316	0.318577	0.275188
-5.44855	0.395267	0.382233	0.425243	0.315187	0.332591	0.352463	0.315113	0.290532	0.334914										0.264917	0.291443	0.275288	0.326133	0.39445	0.395459	0.358817	0.388885	0.299306
-5.69897	0.50076	0.461863	0.568099	0.423991	0.443672	0.420324	0.384666	0.408918	0.345585										0.558632	0.502658	0.515071	0.459486	0.446009	0.512688	0.417933	0.46568	0.359538
-5.95078	0.604379	0.671601	0.796563	0.4918	0.52482	0.518766	0.431708	0.406835	0.431644										0.746961	0.752173	0.784893	0.603174	0.699399	0.676353	0.541666	0.616795	0.529576
-6.19928	0.695038	0.827347	0.863949	0.530897	0.606672	0.573633	0.541898	0.529437	0.533374										0.920854	0.955568	0.884482	0.925161	0.965781	0.856178	0.819071	0.88638	0.633441
-6.44855	0.8781	0.798498	0.852252	0.659238	0.727277	0.721837	0.63509	0.603041	0.633364										0.926082	0.939998	1.00398	0.995582	1.07659	1.103	0.518391	1.09376	0.856544
-6.69897	0.941953	0.961049	0.990594	0.690648	0.741014	0.782158	0.575893	0.683565	0.764189										1.02101	1.04774	0.91493	1.04455	1.22019	1.10111	0.905548	0.863092	1.10146
-6.95078	1.01751	0.792203	1.02313	0.867169	0.855527	0.88349	0.770359	0.657302	0.800054										0.97565	0.998044	1.03812	1.32885	1.27089	1.20454	0.989436	1.18719	1.03055
-7.19928	1.03731	1.14584	0.939322	0.792818	0.968439	0.955152	0.636146	0.714465	0.786822										0.889997	1.04278	0.991068	1.37969	1.22481	1.26543	0.978937	1.04308	1.0419
-7.44855	1.06326	1.0097	1.2236	1.04942	1.08325	1.15231	0.826132	0.835654	0.76879										1.17025	1.20885	1.12645	1.03778	1.20509	1.25718	1.06344	1.08772	1.05099
-7.69897	1.01915	1.19348	1.30736	0.946271	0.931992	1.08738	0.841988	0.910215	0.849407										1.16264	1.18925	1.147	1.3694	1.18718	1.08128	1.01793	1.10857	1.11337
-7.95078	0.98156	0.974022	1.19964	1.1985	1.22242	1.12526	0.942827	0.894087	1.02743										1.07684	1.07365	1.19105	1.22589	1.25952	1.2929	0.969717	0.998806	0.999989
-8.19928	1.04386	0.989814	1.17398	1.08222	1.10512	1.1063	0.996303	0.949375	0.901734										1.07058	1.05143	0.880089	1.20573	1.02195	1.05025	1.03503	1.1208	1.06484
-8.44855	1.08528	1.01759	1.10396	1.03158	1.23198	1.08215	0.993414	0.839991	1.08237										1.0836	0.994548	0.988538	1.24904	1.11578	0.918506	1.0542	1.06818	1.01964
-8.69897	0.926194	0.927947	1.19507	1.02576	1.10173	1.12556	0.937156	1.01817	1.06611										1.00259	1.10752	1.05674	1.12921	1.37309	1.14185	1.06485	0.992727	0.951201
-10	1.07634	0.955179	0.968484	0.967701	1.00269	1.02961	0.99402	0.947121	1.05886										1.07821	0.919118	1.00267	1.11929	1.0106	0.87011	1.06962	0.964168	0.966215
NCIH650
Log10[Compound],M	CCS1477																		A485
-4.69897	0.165511	0.153762	0.144304	0.127741	0.144888	0.132646	0.319678	0.349603	0.317759	0.309067	0.344201	0.355923							0.817974	0.707154	0.71586	0.681289	0.653584	0.733097	0.972901	0.913053	0.955794	0.968327	0.964063	0.876643
-4.95078	0.277172	0.284887	0.305454	0.272301	0.246885	0.242763	0.452278	0.452136	0.49698	0.457205	0.449783	0.505337							0.859042	0.87324	0.669453	0.846205	0.861775	0.796688	0.973004	1.01824	0.880652	0.84378	0.961462	0.923135
-5.19928	0.444449	0.457129	0.475056	0.466076	0.474188	0.472607	0.623102	0.703288	0.621647	0.622663	0.647306	0.653159							0.827428	0.846627	0.799428	0.779441	0.697837	0.777128	1.04896	1.06152	0.962127	0.965048	0.955329	0.956451
-5.44855	0.7232	0.587906	0.697986	0.637676	0.762437	0.775517	0.735901	0.779163	0.830562	0.783409	0.795131	0.785491							0.902352	0.806135	0.752527	0.806837	0.740799	0.806321	1.11514	1.0167	1.05191	0.922749	0.990729	0.977312
-5.69897	0.849364	0.672649	0.844434	0.916463	0.618532	0.846621	0.939146	0.909948	0.946111	0.906789	0.920679	0.949158							0.891505	0.86607	0.964847	0.85677	0.779558	0.916932	1.09711	1.1976	1.09015	1.11498	1.1122	1.06
-5.95078	0.847088	0.742738	0.887038	0.743496	0.733564	0.900449	0.946668	1.0586	1.02741	0.951768	1.037	0.925787							0.974125	0.890891	1.02733	0.957755	0.786398	0.760498	1.14133	1.15544	1.15611	0.964572	1.14117	1.05896
-6.19928	0.985559	0.682597	0.791907	1.01938	0.784444	0.809961	0.992987	1.03054	1.03383	1.06547	1.12467	1.08231							1.11243	0.870138	1.12383	1.05707	0.857077	0.781813	1.28522	1.20849	1.16797	1.14928	1.14388	1.10568
-6.44855	0.860996	0.800782	1.06984	1.0876	1.05722	0.959948	0.899745	0.953212	0.988973	1.05822	1.01833	1.08792							0.893366	1.10567	0.970645	1.01208	0.9143	0.780322	1.0518	1.01232	0.953416	0.958616	1.06744	1.08835
-6.69897	0.792415	0.798455	0.795807	1.09896	1.03156	1.05499	1.09064	1.15571	1.0744	1.20564	1.14884	1.08804							0.951841	1.11166	0.971838	1.02308	0.968629	0.859889	1.22481	1.2018	1.1127	1.21948	1.17317	1.13417
-6.95078	1.026	1.04209	0.888269	1.066	0.84159	1.05979	0.894796	1.0701	1.14659	1.00572	1.10838	1.02196							1.15455	0.839877	0.818305	0.814356	1.10722	1.03615	1.08547	1.09488	1.13728	0.953102	1.17085	1.10855
-7.19928	0.925434	0.956709	0.871884	1.16762	1.14791	1.15589	1.00699	1.13647	1.19024	0.989532	1.12818	1.17856							1.11348	1.2021	1.15107	1.10221	1.07796	0.886528	1.35137	1.08462	1.08107	0.865646	1.20177	1.12773
-7.44855	1.04231	1.14799	0.900982	1.14122	1.00724	1.26165	0.912381	1.00746	1.10541	1.04045	1.07291	1.07025							1.10748	1.16028	1.14609	1.02312	1.16708	0.888201	1.08112	0.955341	0.903007	0.946497	1.04868	1.05846
-7.69897	0.987993	0.879526	1.13899	1.2084	1.08923	1.21884	1.14648	1.15046	1.23994	1.16625	1.21689	1.25949							1.0443	1.21188	1.15646	1.0557	0.989284	0.885692	1.2405	1.30779	1.15702	1.0888	1.18582	1.13675
-7.95078	1.17105	0.938095	1.01826	0.809325	0.872146	1.20072	0.978154	1.10433	1.07201	0.979839	1.08245	0.802939							1.04735	1.16173	1.14778	1.1617	1.05742	0.950652	0.940105	0.83275	0.981954	0.875138	1.0728	1.02772
-8.19928	0.9517	1.22496	1.03326	1.28359	1.21635	1.01329	0.979248	1.08116	1.13288	1.00136	0.968878	1.11993							1.24274	1.00261	1.12283	1.14904	1.11049	1.10296	1.23834	1.30964	1.24277	0.954538	1.089	1.18033
-8.44855	0.917468	1.04964	0.843551	1.15702	1.20324	1.16731	1.05512	1.11777	1.04306	0.99407	1.01621	0.979819							1.08774	1.12212	1.15027	1.05433	0.852865	1.03499	1.25555	1.19699	1.15731	0.81296	1.06676	1.08168
-8.69897	1.05017	1.02811	0.861193	1.24261	1.17917	1.17459	0.969658	0.999077	0.974881	0.980043	0.9201	0.782156							1.1878	1.16459	1.20317	1.08877	1.10177	0.88877	0.968223	0.885894	1.0041	0.967521	1.07948	1.12453
-8.95078	1.04782	1.18694	1.02326	1.29896	1.24403	1.20288	0.885416	0.890267	0.886482	0.810912	0.972	0.986195							1.10435	0.896543	1.04683	1.14372	1.02698	1.12118	1.04037	0.954845	0.998529	0.872821	1.03006	0.985327
-9.19928	0.988889	0.895124	0.985819	1.19969	1.12347	1.27591	0.803395	1.10292	0.813623	1.00627	0.799053	0.935453							1.01613	1.2328	0.906457	1.00323	0.935219	0.916425	1.09876	0.995625	0.864697	0.811639	1.04244	1.10255
-10	0.943998	1.15631	0.876985	1.08012	1.07195	0.968075	0.830654	0.931447	0.979928	0.773654	0.934521	1.10719							1.17059	0.853774	1.03496	1.03687	1.04213	0.76424	1.20442	1.13343	1.00415	0.905998	1.11224	1.08237
143B
Log10[Compound] (M)	A485																		CCS1477
-4.69897	0.992369	0.72228	0.744575	0.441681	0.750879	0.651635	0.646917	0.600826	0.582269	0.578555	0.653163	0.552636	0.907654	0.751424	0.740634	0.841234	0.826255	0.804368	0.181998	0.170868	0.128005	0.180208	0.138411	0.158371	0.168227	0.137766	0.093577	0.107461	0.127836	0.115671	0.364596	0.321705	0.38525	0.306193	0.280833	0.330164
-4.95078	0.892998	0.806449	0.860355	0.789872	0.699337	0.710797	0.742249	0.73108	0.762593	0.709371	0.65693	0.548953	0.821215	0.831758	0.8051	0.671333	0.827531	0.669831	0.507153	0.609004	0.565793	0.541447	0.679724	0.719998	0.630225	0.593178	0.565994	0.478929	0.499487	0.445936	0.783164	0.704942	0.716895	0.657555	0.635555	0.57083
-5.19928	1.16806	0.972531	0.989171	0.733405	0.934691	0.951968	0.777165	0.802062	0.812982	0.778061	0.832976	0.695768	0.85975	0.968588	0.945538	1.00694	1.011	0.895362	0.880721	0.890339	0.831745	0.745688	0.966268	0.816426	0.657326	0.720394	0.666083	0.635466	0.760343	0.644791	0.96259	0.85673	0.946997	0.913227	0.660941	0.857327
-5.44855	1.10994	0.987642	0.810893	0.644804	0.79639	0.747113	0.847423	0.829038	0.846897	0.736097	0.885397	0.605051	1.01058	0.798219	0.94661	0.915311	0.853144	0.784855	0.980926	0.943168	0.509296	0.796808	1.11586	0.855651	0.856629	0.878843	0.614809	0.717185	0.730678	0.671043	1.03811	0.793626	0.839263	0.807071	0.663477	0.85015
-5.69897	1.15652	0.854463	0.758232	1.11284	0.896191	0.664857	0.858124	0.858785	0.944313	0.731944	0.855029	0.626	0.8837	0.875769	0.871897	1.06864	0.810387	0.801401	0.741806	0.967305	0.901399	0.746493	1.22081	0.865535	0.818994	0.76861	0.561941	0.71669	0.860901	0.743567	0.742653	1.053	0.786637	0.937865	0.833599	0.68845
-5.95078	1.08374	0.855042	0.877847	1.11337	0.935143	0.918138	0.831955	0.696925	0.720869	0.674872	0.683478	0.657221	1.12937	0.942485	0.850209	0.995526	0.972852	0.915138	0.952473	0.837562	1.01444	1.09559	0.921771	0.740218	0.708141	0.689985	0.600076	0.554991	0.652939	0.540763	1.01646	0.857107	0.933946	0.747332	0.959769	0.975399
-6.19928	1.35619	1.28671	0.989872	1.42347	0.939425	0.826194	0.951128	0.994415	1.0174	0.952852	1.04756	0.649542	0.918509	0.924755	1.10915	0.992107	1.05227	1.00826	1.07	0.848895	1.0849	0.761413	1.05593	0.823326	1.02424	0.847022	0.87417	0.75631	0.78028	0.774633	0.990394	0.999322	0.951493	0.965428	1.03441	0.727303
-6.44855	1.28052	1.16557	1.1987	0.924783	1.17378	1.46139	0.975973	0.954134	0.959213	0.913222	0.916577	0.722098	1.31083	1.07805	1.38492	0.930667	0.977822	1.11421	1.02124	0.999073	0.921087	0.695217	1.0254	0.920125	0.943506	0.902219	0.808569	0.791663	0.796316	0.743276	0.886176	0.895147	0.875117	0.986975	1.12089	0.83354
-6.69897	1.3003	1.26628	1.198	1.13189	1.18673	0.898972	1.03747	0.992232	0.906986	0.998515	1.02128	0.662317	1.21304	1.10965	0.961567	1.35111	1.09398	1.16304	0.953799	1.04406	0.761065	0.725282	1.00704	0.907576	0.958854	0.911763	0.685828	0.722478	0.826996	0.779582	1.17676	1.05649	0.84279	0.74142	0.676938	0.897376
-6.95078	1.58302	1.36346	1.58554	1.1258	1.31095	1.48321	0.970513	0.89852	1.00399	0.9472	0.98956	0.752351	1.28824	0.966967	1.2746	1.04322	1.05099	1.02065	0.872088	1.11519	0.849752	0.720565	1.12731	0.957212	1.06778	0.759582	0.789439	0.783823	0.87717	0.75221	0.955284	1.11918	0.968954	0.762661	1.25962	0.878978
-7.19928	1.27548	1.26184	1.29105	1.29116	1.16701	1.02897	0.882537	0.881984	0.848715	0.742963	0.990565	0.683854	1.27482	1.00953	1.49636	1.31528	1.28933	1.17861	1.07574	0.732762	1.25098	0.806246	0.966158	1.01984	0.888611	0.742338	0.843615	0.538914	0.745151	0.588547	1.03706	1.09005	1.08843	1.12357	1.26444	1.20402
-7.44855	1.56357	1.36819	1.4006	0.92326	1.17073	1.39896	1.05879	1.11696	1.05391	1.10884	1.01937	0.879192	1.19083	1.16136	1.27703	1.12598	1.08221	1.22485	1.03175	1.16658	1.00116	1.00457	1.04038	1.04611	1.07719	1.00318	0.971477	0.9651	0.886663	0.740483	0.969116	1.03863	1.25589	1.20415	1.16397	0.878838
-7.69897	1.387	1.22976	1.25084	1.46556	1.20212	1.32262	0.92634	0.837702	1.01976	0.834326	0.911695	0.796337	1.2769	1.0656	1.23984	1.19192	1.162	1.09439	0.84824	1.16094	1.26503	0.814068	1.08606	1.03276	0.906303	0.805792	0.898692	0.777623	0.824573	0.880833	1.11258	1.42842	1.06084	1.28851	1.24199	1.37535
-7.95078	1.5234	1.2577	1.39523	1.41312	1.31998	1.40728	1.10434	1.03672	1.02874	1.04431	1.03477	0.871461	1.33962	1.29121	1.57839	1.26329	1.40674	1.04822	1.1151	1.2067	0.880228	1.09091	1.20579	1.09761	1.11155	1.02352	0.971477	0.870033	0.939651	0.759947	0.992484	1.45114	1.28982	1.24168	1.23963	1.24262
-8.19928	1.44913	1.22577	1.36093	1.45901	1.45413	1.53318	1.01014	0.906725	0.948523	0.811882	0.818645	0.721436	1.30564	1.35713	1.36204	0.869442	1.13471	1.20916	1.41127	0.97807	1.40422	1.23714	1.2689	1.18492	0.927246	0.871117	0.885027	0.895394	0.648448	0.943683	0.990987	1.18807	0.905824	1.22511	1.28095	1.37937
-8.44855	1.2421	1.14005	0.864851	1.44677	1.06266	0.774999	1.27241	1.10842	0.857811	0.824094	0.909762	0.779978	1.47824	1.55433	1.47397	1.10395	1.50378	1.44969	1.39104	1.31455	1.41877	0.747675	1.34319	1.15029	0.869247	0.802541	0.864636	0.830111	0.988914	0.867913	1.13952	1.23879	1.25589	1.24337	1.28539	1.29619
-8.69897	1.39094	1.32945	1.35596	1.13122	1.24578	1.13238	1.15243	1.00905	1.10844	1.06998	1.04915	0.879489	1.08845	1.05447	0.933585	1.33687	1.19936	1.27927	1.22898	1.19428	1.24289	0.852777	1.24226	1.17298	1.00288	1.00448	1.01974	0.920411	0.953597	0.940515	1.2704	1.2708	1.32581	1.20653	0.856041	0.830341
-8.95078	1.45501	1.32763	1.23111	0.843987	1.11969	1.12329	1.00142	1.00206	1.1012	0.98833	1.02362	0.891273	1.36089	1.29677	1.33961	1.22561	1.3617	1.07339	1.21105	1.39775	1.23527	1.00818	1.20187	1.12065	0.850148	0.92423	0.817097	0.877077	0.893868	0.815493	0.799301	0.940811	0.935475	1.32183	1.11589	1.26335
-9.19928	0.914882	1.15145	0.900374	1.36717	1.18127	1.29197	0.699279	0.881052	0.896582	0.854769	0.83766	0.812653	1.41332	1.18372	1.05353	1.10666	1.21732	1.02147	1.3793	1.10176	1.26764	1.252	1.20232	1.05531	0.902651	0.822213	0.87579	0.753784	0.583212	0.622379	1.06694	1.16972	1.15009	1.00265	1.09469	0.968464
-11	1	1.15951	1.15687	1.14307	1.04268	0.933312	1	0.885756	0.941359	0.813263	0.928012	0.769486	1	1.08045	1.02881	0.942081	0.894409	1.22273	1.07045	1.05208	1.16622	1.01169	1.27302	1.14852	0.820796	0.904626	0.896644	0.851513	0.829877	0.843464	1.0064	0.893154	0.798267	0.888309	0.910486	0.974559
Kelly
Log10[Compound] (M)	A485																		CCS
-4.69897	0.128942	0.127391	0.135762	0.112894	0.126454	0.110809	0.106233	0.092683	0.088542	0.083272	0.096222	0.097039	0.06677	0.071474	0.071847	0.066472	0.074796	0.08388	0.147617	0.173798	0.183616	0.189313	0.227146	0.18364	0.152422	0.150634	0.16741	0.156543	0.199564	0.16792	0.135171	0.146693	0.140434	0.129808	0.124519	0.164848
-4.95078	0.139334	0.14318	0.122922	0.158921	0.127803	0.115512	0.111455	0.130409	0.099775	0.103699	0.105189	0.119802	0.089205	0.105382	0.08607	0.092963	0.078069	0.103142	0.544722	0.540536	0.558411	0.430478	0.497273	0.460369	0.461326	0.450358	0.587586	0.367759	0.504698	0.368336	0.37143	0.35289	0.316717	0.242058	0.206259	0.313793
-5.19928	0.208561	0.262701	0.249489	0.194193	0.244915	0.249012	0.191419	0.180239	0.20054	0.172892	0.206921	0.167723	0.143097	0.157382	0.121433	0.173633	0.116643	0.12997	0.764111	0.744119	0.669131	0.662828	0.584212	0.840368	0.668704	0.652975	0.715432	0.549585	0.632549	0.50677	0.426355	0.44217	0.479923	0.556187	0.375524	0.381124
-5.44855	0.396516	0.424636	0.421986	0.340808	0.392079	0.426576	0.275413	0.29567	0.347563	0.305595	0.356079	0.367369	0.179382	0.199428	0.242655	0.259006	0.24884	0.260312	1.01851	0.987071	0.942959	0.74959	0.95634	0.868027	0.747629	0.716485	0.740378	0.712783	0.748769	0.722842	0.628507	0.592011	0.566242	0.590269	0.515287	0.547191
-5.69897	0.541918	0.489523	0.540876	0.582063	0.513499	0.511891	0.437139	0.430576	0.410717	0.447276	0.385141	0.406216	0.385616	0.377839	0.416375	0.365943	0.303901	0.327717	0.917117	0.97731	0.970102	0.922919	1.02658	0.879146	0.665463	0.746062	0.748711	0.811735	0.737065	0.751827	0.925453	0.646065	0.707945	0.804704	0.814845	0.788117
-5.95078	0.712823	0.721316	0.696864	0.512432	0.689147	0.588002	0.622928	0.572554	0.47917	0.491383	0.482363	0.473097	0.540832	0.599067	0.528974	0.473204	0.615716	0.424239	0.83825	0.890265	0.917287	1.00136	0.98581	1.03473	0.682302	0.745725	0.856608	0.80935	0.785722	0.82681	0.921583	0.779767	0.748298	0.860362	0.666298	0.730256
-6.19928	0.827762	0.907259	0.87273	0.906354	0.828481	0.87728	0.735204	0.680408	0.532471	0.623721	0.638545	0.617456	0.5178	0.776843	0.77214	0.712798	0.717091	0.62638	1.03925	1.21464	1.04601	0.990376	1.19003	0.993915	0.781865	0.850198	0.893085	0.907851	0.938351	0.877121	1.05898	0.840801	1.074	0.804691	0.643974	0.918858
-6.44855	0.927872	1.1206	1.18677	1.02812	1.08165	0.973754	0.895561	0.644253	0.688721	0.682889	0.759199	0.444799	0.76924	0.925751	0.858545	0.909239	0.844659	0.710085	0.866759	1.18966	1.18254	0.773977	1.17797	1.14425	0.865114	0.910972	0.937519	0.895272	1.01091	0.864325	0.908542	0.923424	0.841386	1.12412	0.746768	0.885037
-6.69897	0.934579	1.06197	1.07568	1.10983	1.21121	0.958732	1.0211	0.748485	0.799267	0.798301	0.909895	0.700757	0.881155	1.04292	0.802601	0.85526	0.74459	0.90303	1.09088	1.11361	1.1548	0.866541	1.31042	1.03962	0.74976	0.991787	0.948175	0.955051	0.991114	1.02281	1.02683	0.872594	1.01182	0.925801	1.01959	0.842431
-6.95078	1.00581	1.20627	1.3332	1.30291	1.23369	1.03585	1.03113	0.921661	0.710936	0.936577	0.985724	0.950766	1.03301	0.966167	0.82954	0.909301	1.01254	0.968369	1.26062	1.24135	1.25424	0.914127	1.30205	1.1267	0.962571	0.854093	1.12395	0.889132	0.99536	1.01327	0.738655	0.989448	0.940683	1.01	1.12968	0.93359
-7.19928	1.2786	1.11739	0.917562	1.00804	1.33726	0.977269	0.955137	0.781962	0.898763	0.950435	0.886257	0.887478	1.06724	1.26692	1.04409	1.26285	1.31766	1.17305	1.03498	1.10994	0.95066	1.16295	1.11508	1.16386	0.828118	0.795199	0.910505	0.788136	0.97979	0.942453	1.35478	1.4412	1.26508	1.10064	0.953935	0.964699
-7.44855	1.08277	1.35913	1.3649	1.21311	1.30346	1.07766	1.06455	0.997918	0.8863	0.655134	0.931999	1.0255	1.00975	1.21272	1.06828	1.33172	1.0737	1.14897	1.26492	1.33917	1.39972	0.921747	1.26985	1.31258	0.986089	1.02231	1.15576	0.887079	1.03202	0.989854	1.20637	1.23311	1.27807	1.25096	1.26256	1.10062
-7.69897	1.22399	1.18424	1.28823	1.13693	0.963645	1.01385	0.900177	0.860454	0.78287	0.722861	0.744552	0.904154	1.24295	1.34163	1.0413	1.25504	1.40703	1.14052	1.30921	1.169	1.18382	1.18515	1.14017	1.20981	0.779057	0.872779	0.931715	0.987368	0.968231	0.885189	1.30123	1.40204	1.19996	1.15315	0.992833	0.976395
-7.95078	1.04667	1.17903	1.32987	1.12819	1.40885	1.17299	0.894801	1.01195	0.883468	0.882578	1.04891	1.11234	1.27248	1.40519	1.20244	1.3924	1.32688	1.19954	1.21769	1.33563	1.28656	0.852844	1.33008	1.14192	1.01744	1.0505	1.18357	1.10503	1.05252	0.942674	1.46162	1.31231	1.3976	1.26753	1.03989	1.1326
-8.19928	0.96712	0.842864	0.953666	1.10229	0.976607	0.839648	0.932543	0.779745	0.862974	0.74372	0.586542	0.671546	1.33118	1.2347	1.46044	1.3318	1.26997	1.33961	1.03833	1.17975	1.08567	1.29191	1.24729	1.17803	0.653086	0.659116	0.927388	0.908322	0.871355	0.927667	1.34677	1.50108	1.53001	1.49125	1.24543	1.2988
-8.44855	1.02986	0.972243	0.961609	1.12667	1.20668	0.87345	0.879092	0.721	0.742417	0.68122	0.777764	0.885819	0.968842	1.34306	1.39215	1.11887	1.30033	1.30893	1.06577	1.31089	1.0189	1.31423	1.33753	1.24968	0.806514	0.786376	0.842519	0.92332	0.924022	0.878154	1.55206	1.34172	1.39206	1.31627	1.23031	1.14516
-8.69897	0.936414	1.07985	1.20724	1.22324	1.26075	0.982522	0.998211	0.841538	0.707215	0.645469	0.964269	0.887911	1.15417	1.19044	1.30765	1.38715	1.01783	1.02784	1.26147	1.16625	1.27848	0.999354	1.26815	1.13682	0.94527	0.978949	0.952469	0.972804	0.991138	0.970048	1.37947	1.10939	1.14108	1.31993	1.00768	1.05912
-8.95078	0.885158	1.30633	1.39809	1.30092	1.29886	1.14278	0.8883	0.943876	0.704257	0.669786	0.922334	0.974626	1.36312	1.45069	1.33742	1.35737	1.2434	1.13841	1.3261	1.05047	1.3462	0.877579	1.33348	1.29958	0.74071	0.995706	1.15182	0.93738	0.983618	0.9188	1.51164	1.17922	1.31606	1.17208	1.13019	0.971256
-9.19928	1.22002	0.75161	0.812376	0.828651	1.00724	0.934692	0.843615	0.792189	0.775009	0.831532	0.708393	0.711965	1.08229	1.39027	1.37661	1.16991	1.20729	1.23422	1.05207	1.10105	0.839511	1.18564	1.07452	1.06281	0.678176	0.693111	0.694828	0.840466	0.760497	0.777956	1.26157	1.2803	1.25003	1.345	1.10726	1.10991
-11	1	1.04212	1.23591	1.05797	1.11718	0.933779	1	0.980502	0.820237	0.700723	0.815765	0.863133	1	1.41121	1.30078	0.984483	1.38586	1.34364	1.12242	1.16279	0.883413	0.956825	1.22885	1.14383	0.617383	0.767233	0.75276	0.920074	0.827594	0.994004	1.29199	1.17888	1.31077	1.38272	0.852436	1.22236

## Sheet: Fig 1g
	Medulloblastoma	Endometrial/Uterine Cancer	Myeloma	Osteosarcoma	AML	Rhabdoid	Rhabdomyosarcoma	Bile Duct Cancer	Neuroblastoma	Ovarian Cancer	Lymphoma	Gastric Cancer	B-cell Lymphoma	Glioblastoma	Melanoma	Lung Cancer	Liver Cancer	Colon/Colorectal Cancer	T-acute leukemia	CML	Pancreatic Cancer	Breast Cancer	Head and Neck Cancer	Bladder Cancer	Ewing Sarcoma	Prostate Cancer	Glioma	Esophageal Cancer	Thyroid Cancer	Kidney Cancer	B-cell Leukemia
	0.716964	0.66622	0.701435	0.671265	0.571467	0.620327	0.758444	0.732023	0.755563	0.625497	0.49016	0.696912	0.897694	0.746085	0.544744	0.680858	0.797455	0.694757	0.790002	0.904932	0.885649	0.784014	0.652037	0.835107	0.710028	0.971577	0.980106	0.864108	0.959192	0.881998	1.21686
	0.839822	0.683795	0.747645	0.809688	0.685072	0.728221	0.768239	0.928461	0.807522	0.74156	0.648107	0.707511	0.920018	0.809172	0.787025	0.684538	0.865434	0.739027	0.853806	0.945375	0.890913	0.865434	0.806254	0.844203	0.748676	1.01598	1.03035	0.876145	1.00333	0.886908	1.24628
	0.987581	0.713032	0.869711	0.855714	0.748102	0.73394	0.82715	0.937572	0.843941	0.839512	0.728948	0.790214	0.980564	0.815387	0.799398	0.687931	0.880743	0.74636	0.939309	1.00582	0.894474	0.86669	0.819885	0.933769	0.84251	1.01893	1.0779	0.879754	1.00668	1.1837	1.29748
		0.838576	0.873636	0.865434	0.803632	0.768056	0.836539	0.95723	0.890522	0.860281	0.909735	0.849819	1.03226	0.886646	0.807643	0.695108	0.917277	0.764281	1.03722	1.09271	0.902633	0.906755	0.913844	0.950219	0.842903	1.16051	1.12486	0.908129	1.01828	1.20038
		0.882174	0.904729	0.875563	0.853968	0.865434	0.946449	0.958384	0.892185	0.86238	0.927186	0.854592	1.0921	0.893204	0.841911	0.724951	0.920268	0.814494	1.05229	1.10864	0.921633	0.912938	0.925488	0.954993	0.853139			0.955842	1.1252	1.25169
		0.888945	0.904758	0.94948	0.865434	0.865434	1.04186	1.05081	0.900756	0.865701	0.934688	0.859551		0.897989	0.852333	0.728782	0.926196	0.814611	1.08374		0.949192	0.916797	0.935648	0.956399	0.863733			0.963072	1.12902	1.48619
		0.908952	0.91192	1.09893	0.865544	0.881126	1.13653	1.05312	0.915307	0.878258	0.975261	0.892551		0.964129	0.859939	0.739408	0.962356	0.865434	1.08742		0.973538	0.935574	0.975391	0.973591	0.901731			0.984912	1.1519	1.50878
		0.913386	0.95671		0.873837	0.888421	1.20996		0.969533	0.881083	0.997417	0.922262		0.98158	0.881437	0.768102	0.98275	0.8852	1.22218		0.980076	0.939713	0.978651	0.990623	0.93652			1.01627	1.25284
		0.938042	1.00372		0.883771	0.902479			1.00713	0.892116	1.03192	0.932508		1.03806	0.929958	0.790625	1.01049	0.915417			0.991413	0.961894	0.986884	0.993971	1.00631			1.0212
		0.940217			0.893851	0.917274			1.13484	0.903187	1.03504	0.939435		1.05986	0.931475	0.80315	1.01753	0.920552			0.991748	0.989937	0.987076	1.00208	1.06769			1.07717
		0.94784			1.00159	0.921596			1.42123	0.949595	1.19855	0.955325		1.07998	1.00401	0.808131	1.02381	0.922474			0.999938	0.995342	0.987264	1.04272	1.09154			1.10826
		0.953675			1.2561	0.949772				0.957146	1.23514	0.996415		1.09428	1.00941	0.809948	1.03503	0.964222			1.09041	1.03221	1.0018	1.04593	1.13271			1.2209
		0.959			1.26196	1.12394				0.964957	1.46811	1.00195		1.12221	1.01133	0.862808	1.09478	0.964595			1.09133	1.06042	1.03404	1.10516	1.17416			1.22971
						1.15689				0.977047		1.04421		1.20785	1.01625	0.863293	1.15379	0.988032			1.10007	1.08492	1.05817	1.11547	1.18076			1.23194
						1.2334				0.977546		1.10387		1.24787	1.01807	0.864567	1.20085	0.989536			1.20029	1.10174	1.06168	1.20921	1.49036			1.35453
						1.45859				0.994021		1.18838			1.02965	0.866672	1.25351	0.991844			1.23318	1.11409	1.10821	1.21771	1.74672			1.36817
										1.00225		1.20141			1.0353	0.870162		0.991927			1.24748	1.1466	1.14334	1.24087
										1.00801		1.21804			1.06887	0.87094		1.00614				1.2414	1.14505
										1.05618		1.41495			1.08207	0.882759		1.03075				1.52996	1.20916
										1.08276					1.14302	0.883209		1.03724					1.21672
										1.12415					1.22112	0.884413		1.10245					1.23101
										1.1873					1.26466	0.888651		1.14647					1.28321
										1.19581					1.34765	0.891		1.15327
										1.31156					1.36553	0.891257		1.17102
																0.904496		1.20586
																0.914392		1.22607
																0.921572		1.2317
																0.923015		1.33821
																0.927741		1.57509
																0.950288
																0.954103
																0.965529
																0.971099
																0.977763
																0.978441
																0.979012
																0.996464
																0.997896
																1.0027
																1.00503
																1.00815
																1.01008
																1.01217
																1.01698
																1.01801
																1.02145
																1.022
																1.02863
																1.03333
																1.03645
																1.04053
																1.04067
																1.04603
																1.0587
																1.05988
																1.06059
																1.06656
																1.08116
																1.09828
																1.10176
																1.10799
																1.11494
																1.12828
																1.13726
																1.17023
																1.19549
																1.20898
																1.2224
																1.22388
																1.22955
																1.2479
																1.27835
																1.29285
																1.29612
																1.43163
																1.6822

[truncated: 7 more sheets: Fig 1h,i, Fig 2C, Fig 2B, Fig 3A-C, Fig 3j.k, Supplementary Fig 3, Supplementary Fig 6c]
